# Supplementary material for: Fine-Scale Mapping at 9p22.2 Identifies Candidate Causal Variants That Modify Ovarian Cancer Risk in BRCA1 and BRCA2 Mutation Carriers
Source: PLoS One. 2016 Jul 27;11(7):e0158801. doi: 10.1371/journal.pone.0158801 (PMC4963094; doi:10.1371/journal.pone.0158801)
Supplement: S1 Table — (XLSX) [file pone.0158801.s002.xlsx]

## Sheet: Sheet1
Study	Country	Committee approval
Australian site of the Breast Cancer Family Registry (BCFR-AU)	Australia	The University of Melbourne Health Sciences Human Ethics Sub-Committee
Northern California site of the Breast Cancer Family Registry (BCFR-NC)	USA	Northern California Cancer Center Institutional Review Board
New York site of the Breast Cancer Family Registry (BCFR-NY)	USA	Columbia University Medical Center Institutional Review Board
Ontario site of the Breast Cancer Family Registry (BCFR-ON)	Canada	University Health Network Research Ethics Board
Ontario site of the Breast Cancer Family Registry (BCFR-ON) - additional	Canada	Mount Sinai Hospital Research Ethics Board
Philadelphia site of the Breast Cancer Family Registry (BCFR-PA)	USA	Institutional Review Board Fox Chase Cancer Center
Utah site of the Breast Cancer Family Registry (BCFR-UT)	USA	Institutional Review Board University of Utah
Baltic Familial Breast and Ovarian Cancer Consortium (BFBOCC)	Latvia, Lithuania	Centrālā medicīnas ētikas Komiteja; Lietuvos Bioetikos Komitetas
BRCA-gene mutations and beast cancer in South African women (BMBSA)	South Africa	University of Pretoria and Pretoria Academic Hospitals Ethics Committee
Beckman Research Institute of the City of Hope (BRICOH)	USA	City of Hope Medical Center Institutional Review Board
Copenhagen Breast Cancer Study (CBCS)	Denmark	De Videnskabsetiske Komiteer I Region Hovedsladen
Spanish National Cancer Centre (CNIO)	Spain	Instituto de Salud Carlos III Comité de Bioética y Bienestar Animal
CONsorzio Studi ITaliani sui Tumori Ereditari Alla Mammella (CONSIT TEAM)	Italy	Comitato Etico Indipendente della Fondazione IRCCS "Istituto Nazionale dei Tumori"
National Centre for Scientific Research Demokritos (DEMOKRITOS)	Greece	Bioethics committee of NCSR ‘‘Demokritos’’, 240/EHΔ/11.3
(DEMOKRITOS - additional)	Greece	Papageorgiou Hospital Ethics Committee
Dana Farber Cancer Institute (DFCI)	USA	Dana Farber Cancer Institute Institutional Review Board
Deutsches Krebsforschungszentrum (DKFZ)	Germany	Ethik-Kommission des Klinikums der Universität
(DKFZ - additional)	Columbia	Hospital Universitario de San Ignacio Comité de Investigaciones y Etica
(DKFZ - additional)	Pakistan	Shaukat Khanum Memorial Cancer Hospital and Research Centre Institutional Review Board
Epidemiological study of BRCA1 and BRCA2 mutation carriers (EMBRACE)	UK and EIRE	Anglia & Oxford MREC
Fox Chase Cancer Center (FCCC)	USA	Institutional Review Board Fox Chase Cancer Center
German Consortium of Hereditary Breast and Ovarian Cancer (GC-HBOC)	Germany	Ethik-Kommission der Medizinischen Fakultät der Universät zu Köln
Genetic Modifiers of cancer risk in BRCA1/2 mutation carriers (GEMO)	France	Comité consultatif sur le traitement de I'information en matière de recherche dans le domaine de la santé
Georgetown University (GEORGETOWN)	USA	MedStar Research Institute - Georgetown University Oncology Institutional Review Board
Hospital Clinico San Carlos (HCSC)	Spain	Comité Ético de Investigación Clínia Hospital Clínico San Carlos
Helsinki Breast Cancer Study (HEBCS)	Finland	Helsingin ja uudenmaan sairaanhoitopiiri (Helsinki University Central Hospital ethics committee)
HEreditary Breast and Ovarian study Netherlands (HEBON)	The Netherlands	Protocol Toetsingscommissie van het Nederlands Kanker Instituut/Antoni van Leeuwenhoek Ziekenhuis
Molecular Genetic Studies of Breast- and Ovarian Cancer in Hungary (HUNBOCS)	Hungary	Institutional Review Board of the Hungarian National Institute of Oncology
University Hospital Vall d'Hebron (HVH)	Spain	The Hospital Universitario Vall d'Hebron Clinical Research Ethics Committee
Institut Català d'Oncologia (ICO)	Spain	Catalan Institute of Oncology Institutional Review Board
International Hereditary Cancer Centre (IHCC)	Poland	Komisji Bioetycznej Pomorskiej Akademii Medycznej (Pomeranian Medical University Bioethics Committee)
Iceland Landspitali - University Hospital (ILUH)	Iceland	Vísindasiđanefnd National Boethics Committee
Interdisciplinary Health Research International Team Breast Cancer Susceptibility (INHERIT)	Quebec - Canada	Comité d'éthique de la recherche du Centre Hospitalier Universitaire de Québec
Istituto Oncologico Veneto Hereditary Breast and Ovarian Cancer Study (IOVHBOCS)	Italy	Centro Oncologico Regionale Azienda Ospedale Di Padova Comitato Etico
Kathleen Cuningham Foundation Consortium for Research into Familial Breast Cancer (KCONFAB)	Australia	Peter MacCallum Cancer Centre Ethics Committee
(KCONFAB - additional)	Australia	Queensland Institute of Medical Research - Human Research Ethics Committee
Modifiers and Genetics in Cancer (MAGIC)	USA	University of Pennsylvania Institutional Review Board
Mayo Clinic (MAYO)	USA	Mayo Clinic Institutional Review Boards
McGill University (MCGILL)	Quebec - Canada	McGill Faculty of Medicine Institutional Review Board
Modifier Study of Quantitative Effects on Disease (MOD-SQUAD)	USA	Mayo Clinic Institutional Review Boards
Memorial Sloane Kettering Cancer Center (MSKCC)	USA	Memorial Sloan-Kettering Cancer Center IRB
(MSKCC - additional)	USA	Human Biospecimen Utilization Committee
General Hospital Vienna (MUV)	Austria	Ethikkommission der Medizinischen Universität Wien
National Cancer Institute (NCI)	USA	NIH Ethics Office
National Israeli Cancer Control Center (NICCC)	Israel	Carmel Medical Center Institutional Review Board (Helsinki Committee)
N.N. Petrov Institute of Oncology (NNPIO)	Russia	N.N. Petrov Institional Ethical Committee
NRG Oncology (NRG_ONCOLOGY)	USA	Cancer Prevention and Control Protocol Review Committee
Ontario Cancer Genetics Network (OCGN)	Canada	Mount Sinai Hospital Research Ethics Board
The Ohio State University Comprehensive Cancer Centre (OSU CCG)	USA	Cancer Institutional Review Board
Odense University Hospital (OUH)	Denmark	Den Videnskabsetiske Komité for Region Syddanmark
Pisa Breast Cancer Study (PBCS)	Italy	Azienda Ospedaliera Pisana Comitato Etico per lo studio del farmaco sull'uomo
Swedish Breast Cancer Study (SWE-BRCA)	Sweden	Regionala Etikprövningsnämnden Stockholm
University of Chicago (UCHICAGO)	USA	University of Chicago Institutional Review Board
University of California Los Angeles (UCLA)	USA	UCLA Institutional Review Board
University of California San Francisco (UCSF)	USA	Committee on Human Research
UK and Gilda Radner Familial Ovarian Cancer Registries (UKGRFOCR)	UK	Cambridge Local Research Ethics Committee
(UKGRFOCR - additional)	USA	Roswell Park Cancer Institute IRB
University of Pennsylvania (UPENN)	USA	University of Pennsylvania Institutional Review Board
University of Texas MD Anderson Cancer Center (UTMDACC)	USA	University of Texas MD Anderson Cancer Center Office of Protocol Research Institutional Review Board
Victorian Familial Cancer Trials Group (VFCTG)	Australia	Peter MacCallum Cancer Centre Ethics Committee
Women's Cancer Program at Cedars-Sinai Medical Center (WCP)	USA	Cedars-Sinai Institutional Review Board
