# Supplementary material for: Fine-Scale Mapping at 9p22.2 Identifies Candidate Causal Variants That Modify Ovarian Cancer Risk in BRCA1 and BRCA2 Mutation Carriers
Source: PLoS One. 2016 Jul 27;11(7):e0158801. doi: 10.1371/journal.pone.0158801 (PMC4963094; doi:10.1371/journal.pone.0158801)
Supplement: S6 Table — (XLSX) [file pone.0158801.s007.xlsx]

## Sheet: Sheet1
Variant	Chr:Pos (hg19)	Ref	Alt	EUR freq	SiPhy cons	Promoter histone marks	Enhancer histone marks	DNAse	Proteins bound	Motifs changed	Drivers disrupted	GENCODE genes	dbSNP func annot
rs10690336	chr9:16853298	G	GTCAG							ATF3,GR,LF-A1,SREBP		BNC2	intronic
rs10962643	chr9:16857403	C	A	0.31						AP-2,BCL,Ets,Znf143		BNC2	intronic
rs62541878	chr9:16861205	A	T	0.15						HNF1,Pou2f2,TATA		BNC2	intronic
rs62541920	chr9:16865291	G	A	0.15		5 organs	8 organs	17 organs		Ncx,Nrf1		BNC2	intronic
rs12379183	chr9:16865699	A	G	0.22		2 organs	11 organs	OVARY		Pax-4,Pou5f1,Sox,p300		BNC2	intronic
rs10962647	chr9:16868380	T	G	0.15				13 organs	P300	CEBPA		BNC2	intronic
rs10962648	chr9:16868958	G	C	0.15				15 organs		7 altered motifs		BNC2	intronic
rs62541922	chr9:16870182	T	C	0.14		22 organs	6 organs	25 organs		9 altered motifs		BNC2	intronic
rs62541923	chr9:16870501	C	A	0.14		22 organs	6 organs	15 organs		12 altered motifs		BNC2	intronic
rs200648906	chr9:16871360	C	CG	0.14		23 organs	2 organs	25 organs		25 altered motifs	SP1	518bp 5' of BNC2
rs11789875	chr9:16872323	G	A	0.14		15 organs	7 organs	14 organs		Evi-1,GR		1.5kb 5' of BNC2
rs10962649	chr9:16873535	C	T	0.14				9 organs		7 altered motifs		2.7kb 5' of BNC2
rs113780397	chr9:16907584	G	A	0.29						Zbtb3,Znf143		37kb 5' of BNC2
rs181552334	chr9:16907646	A	G	0.23						12 altered motifs		37kb 5' of BNC2
Feature detected in Roadmap ovary
